# Supplementary material for: Carbon Monoxide Potentiates High Temperature-Induced Nicotine Biosynthesis in Tobacco
Source: Int J Mol Sci. 2018 Jan 8;19(1):188. doi: 10.3390/ijms19010188 (PMC5796137; doi:10.3390/ijms19010188)
Supplement: Supplementary file 1 [file ijms-19-00188-s001.zip]

Archive with 2 entries (2 files):
- Supplemental table1.xlsx
- Supplemental Figure 1_comms Remco.pdf
