# Supplementary material for: Carbon Monoxide Potentiates High Temperature-Induced Nicotine Biosynthesis in Tobacco
Source: Int J Mol Sci. 2018 Jan 8;19(1):188. doi: 10.3390/ijms19010188 (PMC5796137; doi:10.3390/ijms19010188)
Supplement: Supplementary file 1 [file ijms-19-00188-s001.zip › Supplemental table1.xlsx]

## Sheet: Sheet1
Primers used in this study
The primers for QRT-PCR
NtMYC2a	CCTCATTGATGGTGCTCGTG
	TTTCGGTGTTCTTGCTCAGC
NtLOX	GGACTTGAAGGATGTTGGTGC
	TCACATTAAACGTAGCATCTCCT
NtAOS	GCCAAACGCGACCTTATGAT
	CCACAAAATCCTTTCCGGCA
NtOPR	CCTATGGGCAAACTGAAGCA
	CGAGATCAGCATCACCTTGT
Actin	CCACACAGGTGTGATGGTTG
	GTGGCTAACACCATCACCAG
The primers for transient protoplast expression
NtMYC2a-6HA	AAGGATTTCAGAATTC ATGACTGATTACAGCTTACCCA
	TTGCCTGCAGGTCGAC GCGTGTTTCAGCAACTCTGGATGTC
NtPMT1-LUC	ACGGTATCGATA TATACCAAAAATCAATTCA
	CCCCGGGCTGCA GAAGATGGTAGAGCCATTTGT
CHIP
NtPMT1	CACCGAGACAAACTTATATT
	CATTTAAATACAATTTGGAC
NtActin	CCACACAGGTGTGATGGTTG
	GTGGCTAACACCATCACCAG
